# Supplementary material for: Controlling the Morphology in Electrostatic Self-Assembly via Light
Source: Polymers (Basel). 2023 Dec 22;16(1):50. doi: 10.3390/polym16010050 (PMC10780651; doi:10.3390/polym16010050)
Supplement: Supplementary file 1 [file polymers-16-00050-s001.zip]

Archive with 1 entries (1 files):
- polymers-2750237-supplementary.pdf
